# Supplementary material for: Intrauterine Thoracoamniotic Shunting of Fetal Hydrothorax with the Somatex Intrauterine Shunt: Intrauterine Course and Postnatal Outcome
Source: J Clin Med. 2022 Apr 21;11(9):2312. doi: 10.3390/jcm11092312 (PMC9100171; doi:10.3390/jcm11092312)
Supplement: Supplementary file 1 [file jcm-11-02312-s001.zip]

Archive with 1 entries (1 files):
- jcm-1689416-supplementary.mp4
